# Supplementary material for: Pain, Opioids, and Functional Connectivity in Preterm Infants
Source: Children (Basel). 2026 Jan 31;13(2):210. doi: 10.3390/children13020210 (PMC12940043; doi:10.3390/children13020210)
Supplement: Supplementary file 1 [file children-13-00210-s001.zip]

Archive with 1 entries (1 files):
- children-4100681-supplementary.pdf
